# Supplementary material for: Evolutionary history of genus Coptis and its dynamic changes in the potential suitable distribution area
Source: Front Plant Sci. 2022 Nov 23;13:1003368. doi: 10.3389/fpls.2022.1003368 (PMC9727247; doi:10.3389/fpls.2022.1003368)
Supplement: Supplementary file 8 [file Table_1.xlsx]

## Sheet: Sheet1
Table S1. Accession number of 19 sequenced or downloaded chloroplast genome in this study.
Organism	Database	GB accession no. or NGDC accession no.
Hydrastis canadensis	GenBank	MK569495
Leptopyrum fumarioides	GenBank	MK569497
Thalictrum aquilegiifolium	GenBank	MZ442608
Dichocarpum sutchuenense	GenBank	MK253458
Aquilegia rockii	GenBank	MT875895
Enemion raddeanum	GenBank	MK569486
Isopyrum manshuricum	GenBank	MK569496
Coptis japonica	GenBank	NC054329
Coptis trifolia	NGDC	GWHBJIT01000000
Coptis quinquefolia	NGDC	GWHBJIL01000000
Coptis ramosa	NGDC	GWHBJIM01000000
Coptis trifoliolata	NGDC	GWHBJIN01000000
Coptis aspleniifolia	NGDC	GWHBJIO01000000
Coptis quinquesecta	NGDC	GWHBJIS01000000
Coptis teeta	NGDC	GWHBJIK01000000
Coptis chinensis var. chinensis	GenBank	OM202505
Coptis chinensis var. brevisepala	GenBank	OM202488
Coptis deltoidea	GenBank	OM202510
Coptis omeiensis	NGDC	GWHBJIP01000000
