# Supplementary material for: Evolutionary history of genus Coptis and its dynamic changes in the potential suitable distribution area
Source: Front Plant Sci. 2022 Nov 23;13:1003368. doi: 10.3389/fpls.2022.1003368 (PMC9727247; doi:10.3389/fpls.2022.1003368)
Supplement: Supplementary file 9 [file Table_2.xlsx]

## Sheet: Sheet1
Table S2. Secondary calibration points for dating in Coptis
Taxa				Time of crown group			Reference
Coptis + core Ranunculaceae				72.6 (59.8-85.1)			Wei et al. 2019
Core Ranunculaceae				66.3 (54.1-78.2)			Wei et al. 2019
Coptis				9.55 (6.66-12.92)			Xiang et al. 2018
Coptis Clade I				7.06 (5.42-8.70)			Xiang et al. 2018
Coptis Clade II				7.78 (5.16-10.52)			Xiang et al. 2018
