# Supplementary material for: Evolutionary history of genus Coptis and its dynamic changes in the potential suitable distribution area
Source: Front Plant Sci. 2022 Nov 23;13:1003368. doi: 10.3389/fpls.2022.1003368 (PMC9727247; doi:10.3389/fpls.2022.1003368)
Supplement: Supplementary file 10 [file Table_3.xlsx]

## Sheet: BioGeoBEARS_modeltest
Table S3. The model test in RASP
Model	LnL	numparams	d	e	j	AICc	AICc_wt
DEC	-24.37	2	5	0.52	0	53.83	0.042
DEC+J	-19.87	3	5	1e-12	0.053	48.13	0.72
DIVALIKE	-25.84	2	5	1e-12	0	56.78	0.0096
DIVALIKE+J	-21.1	3	5	1e-12	0.042	50.6	0.21
BAYAREALIKE	-53.81	2	0.069	5	0	112.7	6.9e-15
BAYAREALIKE+J	-23.6	3	3.46	2.62	0.066	55.61	0.017
# Use the highest AICc_wt to select the best model
