# Supplementary material for: Evolutionary history of genus Coptis and its dynamic changes in the potential suitable distribution area
Source: Front Plant Sci. 2022 Nov 23;13:1003368. doi: 10.3389/fpls.2022.1003368 (PMC9727247; doi:10.3389/fpls.2022.1003368)
Supplement: Supplementary file 11 [file Table_4.xlsx]

## Sheet: coptis_verified_distribution_da
Table S4. Verified distribution records of Coptis.
name	lon	lat
Coptis aspleniifolia	-122.783	45.0051
Coptis aspleniifolia	-123.554	45.6689
Coptis aspleniifolia	-123.736	47.4635
Coptis aspleniifolia	-121.763	48.071
Coptis aspleniifolia	-121.754	48.0788
Coptis aspleniifolia	-121.752	48.0799
Coptis aspleniifolia	-124.133	48.4833
Coptis aspleniifolia	-124.333	48.5167
Coptis aspleniifolia	-124.317	48.5167
Coptis aspleniifolia	-124.128	48.5208
Coptis aspleniifolia	-124.12	48.5212
Coptis aspleniifolia	-124.123	48.5224
Coptis aspleniifolia	-124.219	48.5237
Coptis aspleniifolia	-124.115	48.5238
Coptis aspleniifolia	-124.219	48.5281
Coptis aspleniifolia	-124.1	48.5333
Coptis aspleniifolia	-124.243	48.5378
Coptis aspleniifolia	-124.1	48.55
Coptis aspleniifolia	-124.332	48.6398
Coptis aspleniifolia	-124.337	48.6436
Coptis aspleniifolia	-124.603	48.6759
Coptis aspleniifolia	-124.602	48.6765
Coptis aspleniifolia	-124.606	48.683
Coptis aspleniifolia	-125.012	48.7111
Coptis aspleniifolia	-125.195	48.7943
Coptis aspleniifolia	-125.165	48.7984
Coptis aspleniifolia	-125.163	48.802
Coptis aspleniifolia	-125.144	48.8081
Coptis aspleniifolia	-125.147	48.8105
Coptis aspleniifolia	-125.146	48.811
Coptis aspleniifolia	-125.169	48.8116
Coptis aspleniifolia	-125.169	48.8116
Coptis aspleniifolia	-125.145	48.8124
Coptis aspleniifolia	-125.124	48.8157
Coptis aspleniifolia	-125.538	48.925
Coptis aspleniifolia	-125.538	48.9253
Coptis aspleniifolia	-125.558	48.9633
Coptis aspleniifolia	-125.575	49.0006
Coptis aspleniifolia	-125.659	49.012
Coptis aspleniifolia	-125.657	49.0127
Coptis aspleniifolia	-125.657	49.0127
Coptis aspleniifolia	-125.658	49.013
Coptis aspleniifolia	-125.659	49.0135
Coptis aspleniifolia	-125.633	49.0167
Coptis aspleniifolia	-124.417	49.0583
Coptis aspleniifolia	-125.348	49.077
Coptis aspleniifolia	-125.821	49.079
Coptis aspleniifolia	-124.6	49.1
Coptis aspleniifolia	-124.317	49.15
Coptis aspleniifolia	-125.988	49.1693
Coptis aspleniifolia	-125.306	49.1728
Coptis aspleniifolia	-125.986	49.1754
Coptis aspleniifolia	-125.369	49.184
Coptis aspleniifolia	-125.533	49.1853
Coptis aspleniifolia	-125.533	49.1854
Coptis aspleniifolia	-125.51	49.2014
Coptis aspleniifolia	-125.443	49.2812
Coptis aspleniifolia	-122.511	49.3016
Coptis aspleniifolia	-122.511	49.3016
Coptis aspleniifolia	-122.511	49.309
Coptis aspleniifolia	-122.51	49.3119
Coptis aspleniifolia	-122.51	49.313
Coptis aspleniifolia	-125.495	49.3333
Coptis aspleniifolia	-123.056	49.3572
Coptis aspleniifolia	-123.153	49.3696
Coptis aspleniifolia	-123.181	49.3744
Coptis aspleniifolia	-123.172	49.3775
Coptis aspleniifolia	-123.075	49.3779
Coptis aspleniifolia	-123.186	49.3815
Coptis aspleniifolia	-123.333	49.3833
Coptis aspleniifolia	-123.204	49.3966
Coptis aspleniifolia	-123.208	49.398
Coptis aspleniifolia	-123.207	49.3985
Coptis aspleniifolia	-123.199	49.3992
Coptis aspleniifolia	-123.212	49.3993
Coptis aspleniifolia	-123.1	49.4
Coptis aspleniifolia	-123	49.4
Coptis aspleniifolia	-126.4	49.48
Coptis aspleniifolia	-126.4	49.4833
Coptis aspleniifolia	-123.567	49.4842
Coptis aspleniifolia	-126.5	49.5
Coptis aspleniifolia	-125.588	49.5062
Coptis aspleniifolia	-125.585	49.5077
Coptis aspleniifolia	-125.59	49.5182
Coptis aspleniifolia	-125.31	49.5506
Coptis aspleniifolia	-125.311	49.5521
Coptis aspleniifolia	-123.59	49.5728
Coptis aspleniifolia	-125.042	49.6161
Coptis aspleniifolia	-125.041	49.6162
Coptis aspleniifolia	-125.264	49.6788
Coptis aspleniifolia	-125.193	49.7355
Coptis aspleniifolia	-125.19	49.7367
Coptis aspleniifolia	-125.319	49.7412
Coptis aspleniifolia	-125.32	49.7418
Coptis aspleniifolia	-125.234	49.747
Coptis aspleniifolia	-125.87	49.7897
Coptis aspleniifolia	-125.876	49.7941
Coptis aspleniifolia	-125.879	49.7965
Coptis aspleniifolia	-125.881	49.798
Coptis aspleniifolia	-125.883	49.8123
Coptis aspleniifolia	-125.878	49.8243
Coptis aspleniifolia	-125.877	49.8251
Coptis aspleniifolia	-125.877	49.8254
Coptis aspleniifolia	-125.877	49.8255
Coptis aspleniifolia	-125.877	49.8257
Coptis aspleniifolia	-125.876	49.8276
Coptis aspleniifolia	-125.874	49.8289
Coptis aspleniifolia	-125.873	49.8302
Coptis aspleniifolia	-126.116	49.8613
Coptis aspleniifolia	-126.129	49.8665
Coptis aspleniifolia	-126	50
Coptis aspleniifolia	-126	50
Coptis aspleniifolia	-126	50
Coptis aspleniifolia	-126	50
Coptis aspleniifolia	-124.15	50.0167
Coptis aspleniifolia	-125.577	50.1254
Coptis aspleniifolia	-126.303	50.162
Coptis aspleniifolia	-126.167	50.1709
Coptis aspleniifolia	-126.167	50.1714
Coptis aspleniifolia	-125.28	50.1745
Coptis aspleniifolia	-126.244	50.1872
Coptis aspleniifolia	-126.245	50.1876
Coptis aspleniifolia	-126.243	50.1882
Coptis aspleniifolia	-126.243	50.1882
Coptis aspleniifolia	-126.242	50.1882
Coptis aspleniifolia	-126.243	50.1882
Coptis aspleniifolia	-126.558	50.3071
Coptis aspleniifolia	-126.559	50.3089
Coptis aspleniifolia	-126.559	50.3089
Coptis aspleniifolia	-126.033	50.3167
Coptis aspleniifolia	-126.413	50.3247
Coptis aspleniifolia	-127.233	50.3431
Coptis aspleniifolia	-125.867	50.6167
Coptis aspleniifolia	-127.567	50.6333
Coptis aspleniifolia	-127.267	50.6333
Coptis aspleniifolia	-128.197	50.6414
Coptis aspleniifolia	-128.325	50.6767
Coptis aspleniifolia	-128.263	50.677
Coptis aspleniifolia	-128.263	50.6799
Coptis aspleniifolia	-128.263	50.6866
Coptis aspleniifolia	-128.263	50.688
Coptis aspleniifolia	-128.306	50.7362
Coptis aspleniifolia	-128.306	50.7368
Coptis aspleniifolia	-128.305	50.7424
Coptis aspleniifolia	-128.307	50.7592
Coptis aspleniifolia	-128.011	51.4824
Coptis aspleniifolia	-127.942	51.6151
Coptis aspleniifolia	-127.937	51.618
Coptis aspleniifolia	-128.065	51.6381
Coptis aspleniifolia	-128.142	51.6478
Coptis aspleniifolia	-128.141	51.6495
Coptis aspleniifolia	-128.129	51.6527
Coptis aspleniifolia	-128.13	51.6536
Coptis aspleniifolia	-127.837	52.0596
Coptis aspleniifolia	-127.835	52.0626
Coptis aspleniifolia	-127.835	52.0627
Coptis aspleniifolia	-127.835	52.0627
Coptis aspleniifolia	-127.864	52.0793
Coptis aspleniifolia	-127.98	52.1806
Coptis aspleniifolia	-127.981	52.1812
Coptis aspleniifolia	-128.042	52.2815
Coptis aspleniifolia	-128.042	52.2824
Coptis aspleniifolia	-128.041	52.2831
Coptis aspleniifolia	-128.04	52.2836
Coptis aspleniifolia	-128.04	52.2836
Coptis aspleniifolia	-127.7	52.35
Coptis aspleniifolia	-127.74	52.4738
Coptis aspleniifolia	-128.196	52.4825
Coptis aspleniifolia	-131.744	52.5785
Coptis aspleniifolia	-131.745	52.5789
Coptis aspleniifolia	-129.617	52.9617
Coptis aspleniifolia	-129.617	52.9617
Coptis aspleniifolia	-129.6	53
Coptis aspleniifolia	-131.638	53.0572
Coptis aspleniifolia	-131.644	53.0616
Coptis aspleniifolia	-132.233	53.2683
Coptis aspleniifolia	-129.057	53.275
Coptis aspleniifolia	-132.323	53.3029
Coptis aspleniifolia	-132.284	53.3556
Coptis aspleniifolia	-132.286	53.356
Coptis aspleniifolia	-132.285	53.356
Coptis aspleniifolia	-132.35	53.3833
Coptis aspleniifolia	-128.837	53.4717
Coptis aspleniifolia	-132.503	53.4814
Coptis aspleniifolia	-132.564	53.5967
Coptis aspleniifolia	-132.2	53.6167
Coptis aspleniifolia	-129.979	53.7003
Coptis aspleniifolia	-132.081	53.8704
Coptis aspleniifolia	-132.081	53.8704
Coptis aspleniifolia	-132.128	53.8782
Coptis aspleniifolia	-132.083	53.9
Coptis aspleniifolia	-130.61	53.9075
Coptis aspleniifolia	-132.078	53.9289
Coptis aspleniifolia	-132.081	53.9329
Coptis aspleniifolia	-130	54
Coptis aspleniifolia	-130	54
Coptis aspleniifolia	-130	54
Coptis aspleniifolia	-130	54
Coptis aspleniifolia	-131.844	54.03
Coptis aspleniifolia	-131.844	54.0301
Coptis aspleniifolia	-131.844	54.0301
Coptis aspleniifolia	-131.875	54.0369
Coptis aspleniifolia	-130.162	54.2259
Coptis aspleniifolia	-130.167	54.2333
Coptis aspleniifolia	-130.269	54.2379
Coptis aspleniifolia	-130.134	54.2402
Coptis aspleniifolia	-130.133	54.2407
Coptis aspleniifolia	-130.275	54.2772
Coptis aspleniifolia	-130.317	54.2833
Coptis aspleniifolia	-130.308	54.2917
Coptis aspleniifolia	-130.3	54.3
Coptis aspleniifolia	-130.267	54.3
Coptis aspleniifolia	-130.301	54.3009
Coptis aspleniifolia	-130.433	54.55
Coptis aspleniifolia	-131.15	55.23
Coptis aspleniifolia	-131.613	55.3373
Coptis aspleniifolia	-131.646	55.3422
Coptis aspleniifolia	-131.68	55.3732
Coptis aspleniifolia	-131.7	55.4127
Coptis aspleniifolia	-131.698	55.4139
Coptis aspleniifolia	-131.2	55.4165
Coptis aspleniifolia	-131.759	55.417
Coptis aspleniifolia	-131.689	55.4266
Coptis aspleniifolia	-133.088	55.4678
Coptis aspleniifolia	-131.683	55.4973
Coptis aspleniifolia	-131.716	55.5079
Coptis aspleniifolia	-131.596	55.5939
Coptis aspleniifolia	-132.004	56.3629
Coptis aspleniifolia	-132.377	56.4708
Coptis aspleniifolia	-132.377	56.4708
Coptis aspleniifolia	-132.937	56.5544
Coptis aspleniifolia	-132.649	56.6727
Coptis aspleniifolia	-135.297	56.798
Coptis aspleniifolia	-135.102	56.8334
Coptis aspleniifolia	-132.99	56.846
Coptis aspleniifolia	-135.345	56.8496
Coptis aspleniifolia	-133.003	56.8522
Coptis aspleniifolia	-135.003	56.9578
Coptis aspleniifolia	-135.147	56.9667
Coptis aspleniifolia	-135.148	56.9719
Coptis aspleniifolia	-135.111	56.9782
Coptis aspleniifolia	-135.044	56.9828
Coptis aspleniifolia	-135.137	57.0182
Coptis aspleniifolia	-135.313	57.0464
Coptis aspleniifolia	-135.195	57.0484
Coptis aspleniifolia	-135.241	57.0495
Coptis aspleniifolia	-135.318	57.0496
Coptis aspleniifolia	-135.318	57.0498
Coptis aspleniifolia	-135.318	57.0498
Coptis aspleniifolia	-135.318	57.0499
Coptis aspleniifolia	-135.242	57.0499
Coptis aspleniifolia	-135.318	57.0501
Coptis aspleniifolia	-135.318	57.0502
Coptis aspleniifolia	-135.318	57.0504
Coptis aspleniifolia	-135.318	57.0505
Coptis aspleniifolia	-135.319	57.0512
Coptis aspleniifolia	-135.288	57.0518
Coptis aspleniifolia	-135.322	57.0519
Coptis aspleniifolia	-135.299	57.0529
Coptis aspleniifolia	-135.199	57.0529
Coptis aspleniifolia	-135.722	57.053
Coptis aspleniifolia	-135.294	57.0531
Coptis aspleniifolia	-135.295	57.0531
Coptis aspleniifolia	-135.284	57.0537
Coptis aspleniifolia	-135.293	57.0539
Coptis aspleniifolia	-135.319	57.054
Coptis aspleniifolia	-135.208	57.0545
Coptis aspleniifolia	-135.292	57.0547
Coptis aspleniifolia	-135.293	57.0548
Coptis aspleniifolia	-135.295	57.055
Coptis aspleniifolia	-135.25	57.0555
Coptis aspleniifolia	-135.247	57.0559
Coptis aspleniifolia	-135.247	57.056
Coptis aspleniifolia	-135.279	57.056
Coptis aspleniifolia	-135.289	57.0561
Coptis aspleniifolia	-135.269	57.0564
Coptis aspleniifolia	-135.331	57.0574
Coptis aspleniifolia	-135.331	57.0575
Coptis aspleniifolia	-135.203	57.0576
Coptis aspleniifolia	-135.34	57.058
Coptis aspleniifolia	-135.329	57.0581
Coptis aspleniifolia	-135.332	57.0587
Coptis aspleniifolia	-135.205	57.0588
Coptis aspleniifolia	-135.33	57.0591
Coptis aspleniifolia	-135.342	57.0593
Coptis aspleniifolia	-135.205	57.0594
Coptis aspleniifolia	-135.332	57.0595
Coptis aspleniifolia	-135.194	57.0599
Coptis aspleniifolia	-135.307	57.0602
Coptis aspleniifolia	-135.209	57.0604
Coptis aspleniifolia	-135.309	57.0608
Coptis aspleniifolia	-135.332	57.0608
Coptis aspleniifolia	-135.187	57.0608
Coptis aspleniifolia	-135.332	57.0616
Coptis aspleniifolia	-135.313	57.062
Coptis aspleniifolia	-135.306	57.0621
Coptis aspleniifolia	-135.338	57.0621
Coptis aspleniifolia	-135.242	57.0622
Coptis aspleniifolia	-135.338	57.0623
Coptis aspleniifolia	-135.338	57.0623
Coptis aspleniifolia	-135.306	57.0626
Coptis aspleniifolia	-135.305	57.0637
Coptis aspleniifolia	-135.304	57.0639
Coptis aspleniifolia	-135.324	57.064
Coptis aspleniifolia	-135.301	57.0645
Coptis aspleniifolia	-135.324	57.0656
Coptis aspleniifolia	-135.296	57.067
Coptis aspleniifolia	-135.323	57.0671
Coptis aspleniifolia	-135.323	57.0675
Coptis aspleniifolia	-135.328	57.0679
Coptis aspleniifolia	-135.323	57.0681
Coptis aspleniifolia	-135.323	57.0682
Coptis aspleniifolia	-135.323	57.0682
Coptis aspleniifolia	-135.337	57.0683
Coptis aspleniifolia	-135.32	57.0691
Coptis aspleniifolia	-135.331	57.0691
Coptis aspleniifolia	-135.322	57.0693
Coptis aspleniifolia	-135.217	57.0701
Coptis aspleniifolia	-135.359	57.0707
Coptis aspleniifolia	-135.318	57.0709
Coptis aspleniifolia	-135.732	57.0715
Coptis aspleniifolia	-135.32	57.0722
Coptis aspleniifolia	-135.272	57.0733
Coptis aspleniifolia	-135.293	57.0733
Coptis aspleniifolia	-135.276	57.0733
Coptis aspleniifolia	-135.292	57.0742
Coptis aspleniifolia	-135.29	57.0742
Coptis aspleniifolia	-135.282	57.0743
Coptis aspleniifolia	-135.287	57.0744
Coptis aspleniifolia	-135.287	57.0754
Coptis aspleniifolia	-135.288	57.0775
Coptis aspleniifolia	-135.313	57.0796
Coptis aspleniifolia	-135.276	57.0822
Coptis aspleniifolia	-135.286	57.0834
Coptis aspleniifolia	-135.354	57.0875
Coptis aspleniifolia	-135.354	57.0875
Coptis aspleniifolia	-135.358	57.0886
Coptis aspleniifolia	-135.291	57.0887
Coptis aspleniifolia	-135.364	57.0896
Coptis aspleniifolia	-135.292	57.0897
Coptis aspleniifolia	-135.339	57.0898
Coptis aspleniifolia	-135.368	57.0939
Coptis aspleniifolia	-135.386	57.0941
Coptis aspleniifolia	-135.363	57.0957
Coptis aspleniifolia	-135.356	57.0958
Coptis aspleniifolia	-135.369	57.101
Coptis aspleniifolia	-135.265	57.1126
Coptis aspleniifolia	-135.326	57.115
Coptis aspleniifolia	-135.33	57.1157
Coptis aspleniifolia	-135.37	57.1272
Coptis aspleniifolia	-135.3	57.1272
Coptis aspleniifolia	-135.365	57.1288
Coptis aspleniifolia	-135.366	57.129
Coptis aspleniifolia	-135.367	57.1291
Coptis aspleniifolia	-135.343	57.1316
Coptis aspleniifolia	-135.341	57.1334
Coptis aspleniifolia	-135.339	57.1349
Coptis aspleniifolia	-135.679	57.1725
Coptis aspleniifolia	-135.769	57.2122
Coptis aspleniifolia	-135.016	57.3368
Coptis aspleniifolia	-135.066	57.4089
Coptis aspleniifolia	-135.719	57.4206
Coptis aspleniifolia	-135.744	57.4522
Coptis aspleniifolia	-136.097	57.6739
Coptis aspleniifolia	-136.094	57.674
Coptis aspleniifolia	-133.65	57.8872
Coptis aspleniifolia	-134.357	58.2548
Coptis aspleniifolia	-134.46	58.2626
Coptis aspleniifolia	-134.392	58.2994
Coptis aspleniifolia	-134.333	58.3
Coptis aspleniifolia	-134.397	58.3026
Coptis aspleniifolia	-134.399	58.3037
Coptis aspleniifolia	-134.6	58.3794
Coptis aspleniifolia	-134.601	58.3797
Coptis aspleniifolia	-134.601	58.3798
Coptis aspleniifolia	-134.516	58.4187
Coptis aspleniifolia	-139.712	59.5535
Coptis aspleniifolia	-145.829	60.4919
Coptis aspleniifolia	-145.381	60.5428
Coptis aspleniifolia	-145.7	60.5531
Coptis aspleniifolia	-145.7	60.56
Coptis aspleniifolia	-147.995	60.8338
Coptis chinensis	110.933	22.9129
Coptis chinensis	108.636	23.2456
Coptis chinensis	108.636	23.2456
Coptis chinensis	108.636	23.2456
Coptis chinensis	108.636	23.2456
Coptis chinensis	114.152	23.5088
Coptis chinensis	114.118	23.6462
Coptis chinensis	113.947	23.7444
Coptis chinensis	113.947	23.7444
Coptis chinensis	120.779	24.108
Coptis chinensis	120.779	24.108
Coptis chinensis	116.354	24.1756
Coptis chinensis	111.004	24.4628
Coptis chinensis	117.664	24.5057
Coptis chinensis	114.575	24.6308
Coptis chinensis	111.5	24.7423
Coptis chinensis	111.5	24.7423
Coptis chinensis	113.282	24.7823
Coptis chinensis	106.39	24.8585
Coptis chinensis	106.39	24.8585
Coptis chinensis	114.79	24.9111
coptis chinensis	111.973	24.9458
Coptis chinensis	115.65	24.9548
Coptis chinensis	112.964	24.9724
Coptis chinensis	112.964	24.9724
Coptis chinensis	112.892	24.9737
Coptis chinensis	112.901	25.0075
Coptis chinensis	115.806	25.0205
Coptis chinensis	121.57	25.0635
Coptis chinensis	117.023	25.0812
Coptis chinensis	117.023	25.0812
Coptis chinensis	117.023	25.0812
Coptis chinensis	113.774	25.1245
Coptis chinensis	108.808	25.1849
Coptis chinensis	110.256	25.2173
Coptis chinensis	117.806	25.2313
Coptis chinensis	108.749	25.2315
Coptis chinensis	108.852	25.2534
Coptis chinensis	112.032	25.2915
Coptis chinensis	112.032	25.2915
Coptis chinensis	112.032	25.2915
Coptis chinensis	108.634	25.3135
Coptis chinensis	108.634	25.3135
Coptis chinensis	113.748	25.3253
Coptis chinensis	113.748	25.3253
Coptis chinensis	112.949	25.4
Coptis chinensis	112.949	25.4
Coptis chinensis	112.949	25.4
Coptis chinensis	112.949	25.4
Coptis chinensis	112.949	25.4
coptis chinensis	112.955	25.4057
Coptis chinensis	112.955	25.4057
Coptis chinensis	112.955	25.4057
Coptis chinensis	112.955	25.4057
Coptis chinensis	112.955	25.4057
Coptis chinensis	112.955	25.4057
Coptis chinensis	112.955	25.4057
Coptis chinensis	108.796	25.4343
Coptis chinensis	112.851	25.44
Coptis chinensis	109.834	25.4696
Coptis chinensis	118.248	25.4973
Coptis chinensis	109.974	25.4985
Coptis chinensis	100.058	25.5872
Coptis chinensis	100.058	25.5872
Coptis chinensis	110.586	25.6017
Coptis chinensis	109.92	25.637
Coptis chinensis	109.92	25.637
Coptis chinensis	109.92	25.637
Coptis chinensis	106.432	25.6638
Coptis chinensis	110.04	25.7422
Coptis chinensis	106.09	25.7616
Coptis chinensis	110.018	25.8041
Coptis chinensis	110.018	25.8041
Coptis chinensis	110.018	25.8041
Coptis chinensis	110.017	25.8041
Coptis chinensis	107.551	25.8283
Coptis chinensis	110.493	25.8615
Coptis chinensis	110.493	25.8615
Coptis chinensis	110.493	25.8615
Coptis chinensis	110.493	25.8615
Coptis chinensis	111.445	25.8653
Coptis chinensis	111.445	25.8653
Coptis chinensis	111	25.89
Coptis chinensis	111.01	25.8979
Coptis chinensis	111.01	25.8979
Coptis chinensis	107.617	25.8995
Coptis chinensis	115.039	25.9074
Coptis chinensis	117.565	25.9227
Coptis chinensis	105.362	25.9257
Coptis chinensis	105.362	25.9257
Coptis chinensis	114.093	25.9625
Coptis chinensis	119.082	25.9636
Coptis chinensis	119.082	25.9636
Coptis chinensis	113.693	26.0121
Coptis chinensis	110.068	26.0376
Coptis chinensis	111.932	26.0788
Coptis chinensis	111.932	26.0788
Coptis chinensis	111.932	26.0788
Coptis chinensis	119.344	26.0837
Coptis chinensis	119.138	26.156
Coptis chinensis	119.138	26.156
Coptis chinensis	114.117	26.2181
Coptis chinensis	114.22	26.2523
Coptis chinensis	114.19	26.2604
Coptis chinensis	114.19	26.2604
Coptis chinensis	114.19	26.2604
Coptis chinensis	113.973	26.2757
Coptis chinensis	114.072	26.2848
Coptis chinensis	114.052	26.316
Coptis chinensis	114.052	26.316
Coptis chinensis	114.528	26.3195
Coptis chinensis	114.528	26.3195
Coptis chinensis	114.514	26.325
Coptis chinensis	114.514	26.325
Coptis chinensis	114.514	26.325
Coptis chinensis	114.514	26.325
Coptis chinensis	108.175	26.3838
Coptis chinensis	108.085	26.3842
Coptis chinensis	114.094	26.3893
Coptis chinensis	114.094	26.3893
Coptis chinensis	114.094	26.3893
Coptis chinensis	114.094	26.3893
Coptis chinensis	114.094	26.3893
Coptis chinensis	114.094	26.3893
Coptis chinensis	108.267	26.4022
Coptis chinensis	108.267	26.4022
Coptis chinensis	111.055	26.4036
Coptis chinensis	111.055	26.4036
Coptis chinensis	110.1	26.4137
Coptis chinensis	110.1	26.4137
Coptis chinensis	110.1	26.4137
Coptis chinensis	110.557	26.4207
Coptis chinensis	110.557	26.4207
Coptis chinensis	110.557	26.4207
Coptis chinensis	110.857	26.4334
Coptis chinensis	110.863	26.4397
Coptis chinensis	110.863	26.4397
Coptis chinensis	107.403	26.4855
coptis chinensis	113.779	26.4961
Coptis chinensis	107.287	26.5364
Coptis chinensis	107.287	26.5364
Coptis chinensis	114.15	26.5377
Coptis chinensis	114.15	26.5377
Coptis chinensis	114.15	26.5377
Coptis chinensis	114.15	26.5377
Coptis chinensis	114.15	26.5377
Coptis chinensis	114.15	26.5377
Coptis chinensis	114.15	26.5377
Coptis chinensis	114.15	26.5377
Coptis chinensis	114.15	26.5377
Coptis chinensis	114.15	26.5377
Coptis chinensis	114.15	26.5377
Coptis chinensis	114.15	26.5377
Coptis chinensis	114.15	26.5377
Coptis chinensis	114.15	26.5377
Coptis chinensis	113.947	26.5532
Coptis chinensis	107.987	26.5731
Coptis chinensis	107.987	26.5731
Coptis chinensis	107.987	26.5731
Coptis chinensis	107.987	26.5731
Coptis chinensis	107.987	26.5731
Coptis chinensis	107.987	26.5731
Coptis chinensis	107.987	26.5731
Coptis chinensis	107.987	26.5731
Coptis chinensis	107.977	26.5889
Coptis chinensis	107.977	26.5889
Coptis chinensis	107.977	26.5889
Coptis chinensis	114.147	26.5904
Coptis chinensis	106.714	26.604
Coptis chinensis	106.714	26.604
Coptis chinensis	106.714	26.604
Coptis chinensis	111.097	26.6064
Coptis chinensis	111.097	26.6064
Coptis chinensis	116.495	26.6249
Coptis chinensis	116.495	26.6249
Coptis chinensis	116.495	26.6249
Coptis chinensis	114.144	26.6362
Coptis chinensis	114.144	26.6362
Coptis chinensis	108.068	26.6444
Coptis chinensis	108.068	26.6444
Coptis chinensis	106.637	26.6533
Coptis chinensis	107.937	26.6681
Coptis chinensis	107.937	26.6681
Coptis chinensis	107.937	26.6681
Coptis chinensis	107.937	26.6681
Coptis chinensis	107.937	26.6681
Coptis chinensis	116.56	26.7173
Coptis chinensis	110.638	26.7329
Coptis chinensis	106.827	26.7524
Coptis chinensis	114.296	26.7537
Coptis chinensis	114.296	26.7537
Coptis chinensis	114.296	26.7537
Coptis chinensis	114.292	26.7604
Coptis chinensis	106.416	26.7979
Coptis chinensis	116.853	26.8368
Coptis chinensis	116.326	26.8373
Coptis chinensis	107.384	26.8486
Coptis chinensis	106.703	26.8767
Coptis chinensis	98.8756	26.9081
Coptis chinensis	98.8756	26.9081
Coptis chinensis	98.8756	26.9081
Coptis chinensis	98.8756	26.9081
Coptis chinensis	114.321	26.9306
Coptis chinensis	116.726	26.9324
Coptis chinensis	116.726	26.9324
Coptis chinensis	116.726	26.9324
Coptis chinensis	116.726	26.9324
Coptis chinensis	114.243	26.9452
Coptis chinensis	107.119	26.9467
Coptis chinensis	106.972	27.0637
Coptis chinensis	114.084	27.141
Coptis chinensis	118.093	27.1622
Coptis chinensis	116.915	27.2883
Coptis chinensis	108.156	27.3297
Coptis chinensis	118.121	27.3319
Coptis chinensis	106.101	27.339
Coptis chinensis	114.042	27.3585
Coptis chinensis	114.62	27.3929
Coptis chinensis	119.993	27.4024
Coptis chinensis	119.993	27.4024
Coptis chinensis	114.186	27.453
Coptis chinensis	114.186	27.453
Coptis chinensis	114.186	27.453
Coptis chinensis	108.204	27.4646
Coptis chinensis	114.25	27.499
Coptis chinensis	113.702	27.5198
Coptis chinensis	117.629	27.559
Coptis chinensis	116.342	27.5591
Coptis chinensis	119.939	27.5618
Coptis chinensis	119.939	27.5618
Coptis chinensis	119.724	27.5622
Coptis chinensis	109.591	27.5636
Coptis chinensis	117.659	27.5762
Coptis chinensis	113.64	27.5924
Coptis chinensis	113.64	27.5924
Coptis chinensis	114.299	27.6054
Coptis chinensis	114.299	27.6054
Coptis chinensis	114.299	27.6054
Coptis chinensis	114.299	27.6054
Coptis chinensis	117.932	27.6401
Coptis chinensis	117.932	27.6401
Coptis chinensis	117.932	27.6401
Coptis chinensis	120.375	27.6435
Coptis chinensis	120.375	27.6435
Coptis chinensis	113.879	27.6487
Coptis chinensis	120.573	27.6677
Coptis chinensis	106.092	27.7367
Coptis chinensis	117.584	27.7599
Coptis chinensis	106.408	27.7978
Coptis chinensis	106.408	27.7978
Coptis chinensis	106.408	27.7978
Coptis chinensis	106.408	27.7978
Coptis chinensis	106.408	27.7978
Coptis chinensis	106.408	27.7978
Coptis chinensis	106.408	27.7978
Coptis chinensis	106.408	27.7978
Coptis chinensis	106.408	27.7978
Coptis chinensis	106.408	27.7978
Coptis chinensis	117.73	27.8864
Coptis chinensis	108.66	27.8985
Coptis chinensis	108.66	27.8985
Coptis chinensis	108.66	27.8985
Coptis chinensis	108.701	27.9197
Coptis chinensis	107.194	27.9659
Coptis chinensis	107.194	27.9659
Coptis chinensis	107.194	27.9659
Coptis chinensis	107.194	27.9659
Coptis chinensis	107.194	27.9659
Coptis chinensis	107.194	27.9659
Coptis chinensis	107.194	27.9659
Coptis chinensis	107.194	27.9659
Coptis chinensis	107.194	27.9659
Coptis chinensis	107.194	27.9659
Coptis chinensis	107.194	27.9659
Coptis chinensis	107.194	27.9659
Coptis chinensis	119.636	27.9733
Coptis chinensis	119.642	27.9796
Coptis chinensis	118.944	27.9833
Coptis chinensis	117.821	28.0019
Coptis chinensis	117.821	28.0019
Coptis chinensis	117.821	28.0019
Coptis chinensis	117.821	28.0019
Coptis chinensis	117.821	28.0019
Coptis chinensis	117.821	28.0019
Coptis chinensis	117.821	28.0019
Coptis chinensis	118.772	28.0087
Coptis chinensis	106.794	28.0552
Coptis chinensis	119.142	28.0744
Coptis chinensis	119.142	28.0744
Coptis chinensis	119.148	28.0805
Coptis chinensis	106.622	28.1825
Coptis chinensis	105.695	28.1873
Coptis chinensis	105.695	28.1873
Coptis chinensis	119.015	28.1958
Coptis chinensis	105.797	28.1987
Coptis chinensis	105.573	28.2478
Coptis chinensis	105.573	28.2478
Coptis chinensis	106.015	28.2689
Coptis chinensis	106.015	28.2689
Coptis chinensis	116.32	28.2746
Coptis chinensis	105.489	28.2838
Coptis chinensis	117.709	28.3152
Coptis chinensis	108.712	28.3391
Coptis chinensis	106.203	28.3391
Coptis chinensis	105.955	28.4063
Coptis chinensis	119.1	28.4315
Coptis chinensis	111.257	28.434
Coptis chinensis	111.257	28.434
Coptis chinensis	111.257	28.434
Coptis chinensis	115.567	28.4391
Coptis chinensis	113.979	28.4643
Coptis chinensis	103.617	28.5152
Coptis chinensis	103.617	28.5152
Coptis chinensis	114.371	28.5207
Coptis chinensis	119.276	28.592
Coptis chinensis	119.282	28.5985
Coptis chinensis	115.85	28.6045
Coptis chinensis	115.85	28.6045
Coptis chinensis	115.85	28.6045
Coptis chinensis	106.416	28.648
Coptis chinensis	106.416	28.648
Coptis chinensis	106.416	28.648
Coptis chinensis	106.416	28.648
Coptis chinensis	106.422	28.6647
Coptis chinensis	106.422	28.6647
Coptis chinensis	106.422	28.6647
Coptis chinensis	106.422	28.6647
Coptis chinensis	106.422	28.6647
Coptis chinensis	106.422	28.6647
Coptis chinensis	106.422	28.6647
Coptis chinensis	106.422	28.6647
Coptis chinensis	106.422	28.6647
Coptis chinensis	106.422	28.6647
Coptis chinensis	106.422	28.6647
Coptis chinensis	106.422	28.6647
Coptis chinensis	106.422	28.6647
Coptis chinensis	106.422	28.6647
Coptis chinensis	110.08	28.6687
Coptis chinensis	110.08	28.6687
Coptis chinensis	115.915	28.6817
Coptis chinensis	103.676	28.6854
Coptis chinensis	110.254	28.7403
Coptis chinensis	103.35	28.7543
Coptis chinensis	105.409	28.7636
Coptis chinensis	114.887	28.8318
Coptis chinensis	114.887	28.8318
Coptis chinensis	107.324	28.8329
Coptis chinensis	107.324	28.8329
Coptis chinensis	107.324	28.8329
Coptis chinensis	107.324	28.8329
Coptis chinensis	107.324	28.8329
Coptis chinensis	107.324	28.8329
Coptis chinensis	107.324	28.8329
Coptis chinensis	107.324	28.8329
Coptis chinensis	107.324	28.8329
Coptis chinensis	107.324	28.8329
Coptis chinensis	106.343	28.8616
Coptis chinensis	108.658	28.8909
Coptis chinensis	107.241	28.9147
Coptis chinensis	107.26	28.9206
Coptis chinensis	107.116	28.9349
Coptis chinensis	107.116	28.9349
Coptis chinensis	110.124	28.9494
Coptis chinensis	118.081	28.9604
Coptis chinensis	115.411	29.0088
Coptis chinensis	114.413	29.0101
Coptis chinensis	114.413	29.0101
Coptis chinensis	114.413	29.0101
Coptis chinensis	114.045	29.0327
Coptis chinensis	114.045	29.0327
Coptis chinensis	114.045	29.0327
Coptis chinensis	109.136	29.0426
Coptis chinensis	107.19	29.0468
Coptis chinensis	107.19	29.0468
Coptis chinensis	107.19	29.0468
Coptis chinensis	107.19	29.0468
Coptis chinensis	107.19	29.0468
Coptis chinensis	107.19	29.0468
Coptis chinensis	107.19	29.0468
Coptis chinensis	107.19	29.0468
Coptis chinensis	107.19	29.0468
Coptis chinensis	107.293	29.1122
Coptis chinensis	107.216	29.1345
Coptis chinensis	107.318	29.1539
Coptis chinensis	106.946	29.1553
Coptis chinensis	107.099	29.1578
Coptis chinensis	107.099	29.1578
Coptis chinensis	107.099	29.1578
Coptis chinensis	107.099	29.1578
Coptis chinensis	107.099	29.1578
Coptis chinensis	107.111	29.1582
Coptis chinensis	107.111	29.1582
Coptis chinensis	107.111	29.1582
Coptis chinensis	107.111	29.1582
Coptis chinensis	107.111	29.1582
Coptis chinensis	107.111	29.1582
Coptis chinensis	107.111	29.1582
Coptis chinensis	107.111	29.1582
Coptis chinensis	107.111	29.1582
Coptis chinensis	107.111	29.1582
Coptis chinensis	107.111	29.1582
Coptis chinensis	107.111	29.1582
Coptis chinensis	107.111	29.1582
Coptis chinensis	107.111	29.1582
Coptis chinensis	107.111	29.1582
Coptis chinensis	107.111	29.1582
Coptis chinensis	107.111	29.1582
Coptis chinensis	107.111	29.1582
Coptis chinensis	107.111	29.1582
Coptis chinensis	107.111	29.1582
Coptis chinensis	107.111	29.1582
Coptis chinensis	107.111	29.1582
Coptis chinensis	107.111	29.1582
Coptis chinensis	107.111	29.1582
Coptis chinensis	107.111	29.1582
Coptis chinensis	107.111	29.1582
Coptis chinensis	107.111	29.1582
Coptis chinensis	107.111	29.1582
Coptis chinensis	107.111	29.1582
Coptis chinensis	107.111	29.1582
Coptis chinensis	107.111	29.1582
Coptis chinensis	107.111	29.1582
Coptis chinensis	107.111	29.1582
Coptis chinensis	107.111	29.1582
Coptis chinensis	107.111	29.1582
Coptis chinensis	107.111	29.1582
Coptis chinensis	107.111	29.1582
Coptis chinensis	107.111	29.1582
Coptis chinensis	107.111	29.1582
Coptis chinensis	107.111	29.1582
Coptis chinensis	107.111	29.1582
Coptis chinensis	107.111	29.1582
Coptis chinensis	107.111	29.1582
Coptis chinensis	107.111	29.1582
Coptis chinensis	107.111	29.1582
Coptis chinensis	107.111	29.1582
Coptis chinensis	107.111	29.1582
Coptis chinensis	107.111	29.1582
Coptis chinensis	107.111	29.1582
Coptis chinensis	107.111	29.1582
Coptis chinensis	107.111	29.1582
Coptis chinensis	107.111	29.1582
Coptis chinensis	107.111	29.1582
Coptis chinensis	107.111	29.1582
Coptis chinensis	107.111	29.1582
Coptis chinensis	107.111	29.1582
Coptis chinensis	107.111	29.1582
Coptis chinensis	107.111	29.1582
Coptis chinensis	107.111	29.1582
Coptis chinensis	107.111	29.1582
Coptis chinensis	107.111	29.1582
Coptis chinensis	107.111	29.1582
Coptis chinensis	107.111	29.1582
Coptis chinensis	107.111	29.1582
Coptis chinensis	107.111	29.1582
Coptis chinensis	107.111	29.1582
Coptis chinensis	107.111	29.1582
Coptis chinensis	107.111	29.1582
Coptis chinensis	107.111	29.1582
Coptis chinensis	107.111	29.1582
Coptis chinensis	107.111	29.1582
Coptis chinensis	107.111	29.1582
Coptis chinensis	107.111	29.1582
Coptis chinensis	107.111	29.1582
Coptis chinensis	107.111	29.1582
Coptis chinensis	107.111	29.1582
Coptis chinensis	107.111	29.1582
Coptis chinensis	107.111	29.1582
Coptis chinensis	107.111	29.1582
Coptis chinensis	107.111	29.1582
Coptis chinensis	107.111	29.1582
Coptis chinensis	107.111	29.1582
Coptis chinensis	107.111	29.1582
Coptis chinensis	107.111	29.1582
Coptis chinensis	107.111	29.1582
Coptis chinensis	107.111	29.1582
Coptis chinensis	107.111	29.1582
Coptis chinensis	107.111	29.1582
Coptis chinensis	107.111	29.1582
Coptis chinensis	107.111	29.1582
Coptis chinensis	107.111	29.1582
Coptis chinensis	107.111	29.1582
Coptis chinensis	107.111	29.1582
Coptis chinensis	107.111	29.1582
Coptis chinensis	107.111	29.1582
Coptis chinensis	107.111	29.1582
Coptis chinensis	107.111	29.1582
Coptis chinensis	107.111	29.1582
Coptis chinensis	107.111	29.1582
Coptis chinensis	107.111	29.1582
Coptis chinensis	107.111	29.1582
Coptis chinensis	107.111	29.1582
Coptis chinensis	107.111	29.1582
Coptis chinensis	107.111	29.1582
Coptis chinensis	107.111	29.1582
Coptis chinensis	107.111	29.1582
Coptis chinensis	107.111	29.1582
Coptis chinensis	107.111	29.1582
Coptis chinensis	107.111	29.1582
Coptis chinensis	107.111	29.1582
Coptis chinensis	107.111	29.1582
Coptis chinensis	107.111	29.1582
Coptis chinensis	107.111	29.1582
Coptis chinensis	107.111	29.1582
Coptis chinensis	107.111	29.1582
Coptis chinensis	107.111	29.1582
Coptis chinensis	107.111	29.1582
Coptis chinensis	107.111	29.1582
Coptis chinensis	107.111	29.1582
Coptis chinensis	107.111	29.1582
Coptis chinensis	107.111	29.1582
Coptis chinensis	107.111	29.1582
Coptis chinensis	107.111	29.1582
Coptis chinensis	107.111	29.1582
Coptis chinensis	107.111	29.1582
Coptis chinensis	107.111	29.1582
Coptis chinensis	107.111	29.1582
Coptis chinensis	107.111	29.1582
Coptis chinensis	107.111	29.1582
Coptis chinensis	107.106	29.1635
Coptis chinensis	107.106	29.1635
Coptis chinensis	107.106	29.1635
Coptis chinensis	107.106	29.1635
Coptis chinensis	107.106	29.1635
Coptis chinensis	107.094	29.1658
Coptis chinensis	118.131	29.1798
Coptis chinensis	118.131	29.1798
Coptis chinensis	113.814	29.2436
Coptis chinensis	115.013	29.244
Coptis chinensis	108.721	29.2505
Coptis chinensis	121.038	29.2519
Coptis chinensis	108.173	29.2995
Coptis chinensis	108.99	29.311
Coptis chinensis	108.99	29.311
Coptis chinensis	110.441	29.32
Coptis chinensis	110.443	29.3233
Coptis chinensis	110.443	29.3233
Coptis chinensis	110.443	29.3233
Coptis chinensis	114.963	29.3265
Coptis chinensis	107.766	29.332
Coptis chinensis	107.656	29.3322
Coptis chinensis	110.069	29.3366
Coptis chinensis	107.617	29.3512
Coptis chinensis	114.702	29.3851
Coptis chinensis	114.702	29.3851
Coptis chinensis	110.17	29.4059
Coptis chinensis	108.867	29.4209
Coptis chinensis	108.867	29.4209
Coptis chinensis	107.767	29.4244
Coptis chinensis	109.45	29.4641
Coptis chinensis	103.399	29.4961
Coptis chinensis	103.399	29.4961
Coptis chinensis	103.399	29.4961
Coptis chinensis	103.399	29.4961
Coptis chinensis	103.399	29.4961
Coptis chinensis	103.399	29.4961
Coptis chinensis	103.399	29.4961
Coptis chinensis	103.33	29.52
Coptis chinensis	103.33	29.52
Coptis chinensis	109.68	29.5449
Coptis chinensis	115.953	29.546
Coptis chinensis	103.351	29.5509
Coptis chinensis	103.529	29.5555
Coptis chinensis	118.054	29.5606
Coptis chinensis	103.352	29.5608
Coptis chinensis	103.352	29.5608
Coptis chinensis	103.352	29.5608
Coptis chinensis	103.369	29.5712
Coptis chinensis	103.369	29.5712
Coptis chinensis	103.369	29.5712
Coptis chinensis	103.412	29.5741
Coptis chinensis	109.673	29.5835
Coptis chinensis	103.374	29.5877
Coptis chinensis	103.472	29.5896
Coptis chinensis	103.385	29.59
Coptis chinensis	103.174	29.6053
Coptis chinensis	103.174	29.6053
Coptis chinensis	103.492	29.607
Coptis chinensis	103.492	29.607
Coptis chinensis	103.492	29.607
Coptis chinensis	103.492	29.607
Coptis chinensis	103.492	29.607
Coptis chinensis	103.492	29.607
Coptis chinensis	103.492	29.607
Coptis chinensis	103.492	29.607
Coptis chinensis	103.491	29.607
Coptis chinensis	103.231	29.6092
Coptis chinensis	107.674	29.6239
Coptis chinensis	103.093	29.6426
Coptis chinensis	109.871	29.6544
Coptis chinensis	109.83	29.6672
Coptis chinensis	109.83	29.6672
Coptis chinensis	108.071	29.6711
Coptis chinensis	103.338	29.6738
Coptis chinensis	103.338	29.6738
Coptis chinensis	110.037	29.6776
Coptis chinensis	118.345	29.7219
Coptis chinensis	118.345	29.7219
Coptis chinensis	103.232	29.738
Coptis chinensis	103.232	29.738
Coptis chinensis	103.232	29.738
Coptis chinensis	110.028	29.7752
Coptis chinensis	118.182	29.7862
Coptis chinensis	110.102	29.7896
Coptis chinensis	118.965	29.8059
Coptis chinensis	118.965	29.8059
Coptis chinensis	106.388	29.8395
Coptis chinensis	109.786	29.8638
Coptis chinensis	118.421	29.8663
Coptis chinensis	110.033	29.8877
Coptis chinensis	109.485	29.9908
Coptis chinensis	109.485	29.9908
Coptis chinensis	109.485	29.9908
Coptis chinensis	109.485	29.9908
Coptis chinensis	109.498	29.9926
Coptis chinensis	108.12	30.0061
Coptis chinensis	108.417	30.0162
Coptis chinensis	108.185	30.0234
Coptis chinensis	108.185	30.0234
Coptis chinensis	108.185	30.0234
Coptis chinensis	108.185	30.0234
Coptis chinensis	118.943	30.0387
Coptis chinensis	118.199	30.126
Coptis chinensis	108.607	30.1375
Coptis chinensis	110.685	30.1434
Coptis chinensis	118.158	30.1865
Coptis chinensis	118.158	30.1865
Coptis chinensis	118.158	30.1865
Coptis chinensis	118.158	30.1865
Coptis chinensis	118.158	30.1865
Coptis chinensis	118.158	30.1865
Coptis chinensis	118.158	30.1865
Coptis chinensis	118.158	30.1865
Coptis chinensis	118.158	30.1865
Coptis chinensis	118.158	30.1865
Coptis chinensis	108.153	30.1918
Coptis chinensis	108.153	30.1918
Coptis chinensis	108.7	30.2
Coptis chinensis	108.7	30.2
Coptis chinensis	110.603	30.2033
Coptis chinensis	119.497	30.2064
Coptis chinensis	119.497	30.2064
Coptis chinensis	110.871	30.2222
Coptis chinensis	110.871	30.2222
Coptis chinensis	110.871	30.2222
Coptis chinensis	110.871	30.2222
Coptis chinensis	119.191	30.2363
Coptis chinensis	108.402	30.2461
Coptis chinensis	108.402	30.2461
Coptis chinensis	108.402	30.2461
Coptis chinensis	120.125	30.2598
Coptis chinensis	108.321	30.2677
Coptis chinensis	108.321	30.2677
Coptis chinensis	118.142	30.2729
Coptis chinensis	118.148	30.2787
Coptis chinensis	108.93	30.29
Coptis chinensis	108.936	30.291
Coptis chinensis	108.936	30.291
Coptis chinensis	108.936	30.291
Coptis chinensis	108.936	30.291
Coptis chinensis	109.479	30.295
Coptis chinensis	108.942	30.2972
Coptis chinensis	114.135	30.3042
Coptis chinensis	108.964	30.3065
Coptis chinensis	108.964	30.3065
Coptis chinensis	108.323	30.3493
Coptis chinensis	103.246	30.4039
Coptis chinensis	108.676	30.4068
Coptis chinensis	114.348	30.5516
Coptis chinensis	114.381	30.5612
Coptis chinensis	114.381	30.5612
Coptis chinensis	104.093	30.6561
Coptis chinensis	113.167	30.6634
Coptis chinensis	113.167	30.6634
Coptis chinensis	113.167	30.6634
Coptis chinensis	113.167	30.6634
Coptis chinensis	113.167	30.6634
Coptis chinensis	113.167	30.6634
Coptis chinensis	113.167	30.6634
Coptis chinensis	113.167	30.6634
Coptis chinensis	113.167	30.6634
Coptis chinensis	113.167	30.6634
Coptis chinensis	113.167	30.6634
Coptis chinensis	113.167	30.6634
Coptis chinensis	113.167	30.6634
Coptis chinensis	113.167	30.6634
Coptis chinensis	113.167	30.6634
Coptis chinensis	113.167	30.6634
Coptis chinensis	113.167	30.6634
Coptis chinensis	113.167	30.6634
Coptis chinensis	113.167	30.6634
Coptis chinensis	113.167	30.6634
Coptis chinensis	115.399	30.7831
Coptis chinensis	115.399	30.7831
Coptis chinensis	110.717	30.8761
Coptis chinensis	110.341	31.0423
Coptis chinensis	110.341	31.0423
Coptis chinensis	110.341	31.0423
Coptis chinensis	110.341	31.0423
Coptis chinensis	110.341	31.0423
Coptis chinensis	110.348	31.0481
Coptis chinensis	110.348	31.0481
Coptis chinensis	110.348	31.0481
Coptis chinensis	109.886	31.0805
Coptis chinensis	109.879	31.1141
Coptis chinensis	103.674	31.1221
Coptis chinensis	108.399	31.1666
Coptis chinensis	110.081	31.2875
Coptis chinensis	110.081	31.2875
Coptis chinensis	110.344	31.3278
Coptis chinensis	110.344	31.3278
Coptis chinensis	110.344	31.3278
Coptis chinensis	110.784	31.3316
Coptis chinensis	110.784	31.3316
Coptis chinensis	110.753	31.3545
Coptis chinensis	110.753	31.3545
Coptis chinensis	110.648	31.3579
Coptis chinensis	110.648	31.3579
Coptis chinensis	110.648	31.3579
Coptis chinensis	109.63	31.3701
Coptis chinensis	109.983	31.4885
Coptis chinensis	109.983	31.4885
Coptis chinensis	109.983	31.4885
Coptis chinensis	109.983	31.4885
Coptis chinensis	110.258	31.4927
Coptis chinensis	110.484	31.5376
Coptis chinensis	110.59	31.5716
Coptis chinensis	110.59	31.5716
Coptis chinensis	114.858	31.5954
Coptis chinensis	110.898	31.5993
Coptis chinensis	110.898	31.5993
Coptis chinensis	109.698	31.6166
Coptis chinensis	110.906	31.6223
Coptis chinensis	110.615	31.667
Coptis chinensis	110.615	31.667
Coptis chinensis	108.906	31.6732
Coptis chinensis	108.906	31.6732
Coptis chinensis	108.906	31.6732
Coptis chinensis	118.463	31.6758
Coptis chinensis	108.9	31.6773
Coptis chinensis	110.73	31.7285
Coptis chinensis	111.156	31.7313
Coptis chinensis	111.156	31.7313
Coptis chinensis	110.826	31.7431
Coptis chinensis	110.683	31.7505
Coptis chinensis	110.683	31.7505
Coptis chinensis	110.683	31.7505
Coptis chinensis	108.553	31.7765
Coptis chinensis	108.553	31.7765
Coptis chinensis	108.629	31.8241
Coptis chinensis	108.629	31.8241
Coptis chinensis	108.629	31.8241
Coptis chinensis	108.629	31.8241
Coptis chinensis	108.5	31.8378
Coptis chinensis	104.162	31.8548
Coptis chinensis	109.527	31.8836
Coptis chinensis	109.527	31.8836
Coptis chinensis	109.533	31.8896
Coptis chinensis	109.533	31.8896
Coptis chinensis	109.533	31.8896
Coptis chinensis	109.533	31.8896
Coptis chinensis	109.444	31.9196
Coptis chinensis	108.672	31.9534
Coptis chinensis	108.672	31.9534
Coptis chinensis	108.672	31.9534
Coptis chinensis	108.672	31.9534
Coptis chinensis	108.672	31.9534
Coptis chinensis	109.01	31.9855
Coptis chinensis	108.74	32.0569
Coptis chinensis	109.55	32.0892
Coptis chinensis	109.816	32.0894
Coptis chinensis	109.445	32.1046
Coptis chinensis	110.026	32.2251
Coptis chinensis	109.021	32.2293
Coptis chinensis	108.769	32.236
Coptis chinensis	109.402	32.2837
Coptis chinensis	109.369	32.3948
Coptis chinensis	104.727	32.5119
Coptis chinensis	104.727	32.5119
Coptis chinensis	110.702	32.5838
Coptis chinensis	108.271	32.7
Coptis chinensis	106.464	32.8192
Coptis chinensis	106.673	33.1536
Coptis chinensis	106.673	33.1536
Coptis chinensis	106.673	33.1536
Coptis chinensis	107.442	34.0937
Coptis chinensis	108.96	34.2758
Coptis chinensis	108.115	34.3413
Coptis chinensis	113.712	34.9078
Coptis chinensis	120.475	36.1135
Coptis chinensis	120.475	36.1135
Coptis chinensis	111.518	37.796
Coptis chinensis	115.999	40.4652
Coptis chinensis	115.999	40.4652
Coptis chinensis	115.999	40.4652
Coptis chinensis	115.999	40.4652
Coptis chinensis	115.999	40.4652
Coptis chinensis	121.685	42.017
Coptis chinensis	121.685	42.017
Coptis chinensis	121.685	42.017
Coptis chinensis	121.685	42.017
Coptis chinensis	121.685	42.017
Coptis chinensis	121.685	42.017
Coptis chinensis	121.685	42.017
Coptis chinensis	121.685	42.017
Coptis chinensis var. brevisepala	109.873	22.7628
Coptis chinensis var. brevisepala	103.087	22.7922
Coptis chinensis var. brevisepala	103.087	22.7922
Coptis chinensis var. brevisepala	103.087	22.7922
Coptis chinensis var. brevisepala	103.087	22.7922
Coptis chinensis var. brevisepala	114.118	23.6462
Coptis chinensis var. brevisepala	113.671	23.6511
Coptis chinensis var. brevisepala	113.671	23.6511
Coptis chinensis var. brevisepala	105.055	24.0465
Coptis chinensis var. brevisepala	110.236	24.1756
Coptis chinensis var. brevisepala	110.236	24.1756
Coptis chinensis var. brevisepala	106.633	24.3929
Coptis chinensis var. brevisepala	110.352	25.1756
Coptis chinensis var. brevisepala	110.586	25.6017
Coptis chinensis var. brevisepala	110.586	25.6017
Coptis chinensis var. brevisepala	110.04	25.7422
Coptis chinensis var. brevisepala	110.04	25.7422
Coptis chinensis var. brevisepala	110.04	25.7422
Coptis chinensis var. brevisepala	110.04	25.7422
Coptis chinensis var. brevisepala	110.04	25.7422
Coptis chinensis var. brevisepala	110.04	25.7422
Coptis chinensis var. brevisepala	111.01	25.8979
Coptis chinensis var. brevisepala	111.01	25.8979
Coptis chinensis var. brevisepala	111.01	25.8979
Coptis chinensis var. brevisepala	110.6	26.0054
Coptis chinensis var. brevisepala	114.246	26.4845
Coptis chinensis var. brevisepala	104.234	28.1087
Coptis chinensis var. brevisepala	103.399	29.4961
Coptis chinensis var. brevisepala	103.399	29.4961
Coptis chinensis var. brevisepala	104.089	30.7106
Coptis deltoidea	103.39	29.49
Coptis deltoidea	103.399	29.4961
Coptis deltoidea	103.399	29.4961
Coptis deltoidea	103.399	29.4961
Coptis deltoidea	103.399	29.4961
Coptis deltoidea	103.399	29.4961
Coptis deltoidea	103.399	29.4961
Coptis deltoidea	103.399	29.4961
Coptis deltoidea	103.399	29.4961
Coptis deltoidea	103.399	29.4961
Coptis deltoidea	103.399	29.4961
Coptis deltoidea	103.399	29.4961
Coptis deltoidea	103.399	29.4961
Coptis deltoidea	103.399	29.4961
Coptis deltoidea	103.399	29.4961
Coptis deltoidea	103.399	29.4961
Coptis deltoidea	103.399	29.4961
Coptis deltoidea	103.399	29.4961
Coptis deltoidea	103.399	29.4961
Coptis deltoidea	103.399	29.4961
Coptis deltoidea	103.399	29.4961
Coptis deltoidea	103.399	29.4961
Coptis deltoidea	103.399	29.4961
Coptis deltoidea	103.399	29.4961
Coptis deltoidea	103.399	29.4961
Coptis deltoidea	103.399	29.4961
Coptis deltoidea	103.399	29.4961
Coptis deltoidea	103.492	29.607
Coptis deltoidea	103.492	29.607
Coptis deltoidea	103.492	29.607
Coptis deltoidea	103.492	29.607
Coptis deltoidea	103.492	29.607
Coptis deltoidea	103.492	29.607
Coptis deltoidea	103.492	29.607
Coptis deltoidea	103.492	29.607
Coptis deltoidea	103.492	29.607
Coptis deltoidea	103.492	29.607
Coptis deltoidea	103.492	29.607
Coptis deltoidea	103.492	29.607
Coptis deltoidea	103.492	29.607
Coptis deltoidea	103.492	29.607
Coptis deltoidea	103.492	29.607
Coptis deltoidea	103.492	29.607
Coptis deltoidea	103.492	29.607
Coptis deltoidea	103.492	29.607
Coptis deltoidea	103.492	29.607
Coptis deltoidea	103.492	29.607
Coptis deltoidea	103.492	29.607
Coptis deltoidea	103.492	29.607
Coptis deltoidea	103.492	29.607
Coptis deltoidea	103.492	29.607
Coptis japonica	130.575	30.38
Coptis japonica	133.179	33.2492
Coptis japonica	126.5	33.38
Coptis japonica	134.204	33.3992
Coptis japonica	132.869	33.4458
Coptis japonica	133.39	33.4769
Coptis japonica	135.742	33.726
Coptis japonica	135.913	33.7334
Coptis japonica	135.913	33.7334
Coptis japonica	135.778	33.7392
Coptis japonica	133.466	33.7825
Coptis japonica	133.966	33.8075
Coptis japonica	134.403	33.9516
Coptis japonica	136.066	33.9973
Coptis japonica	136.119	34.0814
Coptis japonica	131.469	34.1676
Coptis japonica	131.475	34.1947
Coptis japonica	135.745	34.3774
Coptis japonica	131.566	34.3858
Coptis japonica	131.733	34.4041
Coptis japonica	135.798	34.4069
Coptis japonica	135.798	34.4069
Coptis japonica	135.798	34.4069
Coptis japonica	135.798	34.4069
Coptis japonica	135.798	34.4069
Coptis japonica	135.439	34.4125
Coptis japonica	132.041	34.4263
Coptis japonica	132.076	34.4687
Coptis japonica	133.856	34.745
Coptis japonica	137.609	34.8276
Coptis japonica	134.697	34.8462
Coptis japonica	134.703	34.8473
Coptis japonica	133.308	34.8958
Coptis japonica	137.724	34.8989
Coptis japonica	133.983	34.9
Coptis japonica	133.53	34.9022
Coptis japonica	139.095	34.903
Coptis japonica	134.42	34.92
Coptis japonica	133.513	34.9208
Coptis japonica	133.542	34.9217
Coptis japonica	137.641	34.9232
Coptis japonica	133.534	34.9258
Coptis japonica	133.51	34.9307
Coptis japonica	133.51	34.9307
Coptis japonica	133.51	34.9307
Coptis japonica	133.517	34.9333
Coptis japonica	133.563	34.9354
Coptis japonica	133.563	34.9354
Coptis japonica	133.563	34.9354
Coptis japonica	133.563	34.9354
Coptis japonica	133.563	34.9354
Coptis japonica	133.2	34.94
Coptis japonica	135.591	34.95
Coptis japonica	134.422	34.9512
Coptis japonica	134.422	34.9512
Coptis japonica	134.064	34.9567
Coptis japonica	137.936	34.9582
Coptis japonica	137.936	34.9582
Coptis japonica	134.085	34.9633
Coptis japonica	137.802	34.9643
Coptis japonica	134.686	34.9682
Coptis japonica	134.686	34.9682
Coptis japonica	133.06	34.97
Coptis japonica	133.652	34.9764
Coptis japonica	137.728	34.9831
Coptis japonica	135.863	34.9844
Coptis japonica	137.616	34.9873
Coptis japonica	137.616	34.9873
Coptis japonica	134.764	34.9882
Coptis japonica	134.764	34.9883
Coptis japonica	137.628	34.9908
Coptis japonica	135.48	35.0026
Coptis japonica	134.195	35.0065
Coptis japonica	133.45	35.0084
Coptis japonica	134.833	35.0167
Coptis japonica	133.734	35.0228
Coptis japonica	133.728	35.0269
Coptis japonica	133.436	35.0294
Coptis japonica	133.442	35.0298
Coptis japonica	135.719	35.0313
Coptis japonica	133	35.04
Coptis japonica	134.284	35.0406
Coptis japonica	133.506	35.0419
Coptis japonica	134.381	35.0614
Coptis japonica	134.194	35.0992
Coptis japonica	135.466	35.1019
Coptis japonica	135.466	35.1019
Coptis japonica	133.889	35.1047
Coptis japonica	135.586	35.1065
Coptis japonica	137.343	35.1078
Coptis japonica	133.778	35.1149
Coptis japonica	134.421	35.1154
Coptis japonica	136.561	35.1162
Coptis japonica	137.385	35.1162
Coptis japonica	137.385	35.1162
Coptis japonica	134.283	35.1181
Coptis japonica	135.821	35.124
Coptis japonica	135.821	35.124
Coptis japonica	134.32	35.1258
Coptis japonica	134.342	35.1306
Coptis japonica	137.322	35.1325
Coptis japonica	137.321	35.1333
Coptis japonica	137.321	35.1333
Coptis japonica	137.321	35.1333
Coptis japonica	137.321	35.1333
Coptis japonica	137.321	35.1333
Coptis japonica	137.321	35.1333
Coptis japonica	137.321	35.1333
Coptis japonica	137.321	35.1333
Coptis japonica	137.321	35.1333
Coptis japonica	137.321	35.1333
Coptis japonica	137.321	35.1333
Coptis japonica	134.106	35.1364
Coptis japonica	137.361	35.1374
Coptis japonica	137.361	35.1374
Coptis japonica	137.361	35.1374
Coptis japonica	137.361	35.1374
Coptis japonica	138.596	35.1483
Coptis japonica	134.759	35.158
Coptis japonica	136.453	35.1587
Coptis japonica	133.569	35.1756
Coptis japonica	133.569	35.1756
Coptis japonica	133.569	35.1756
Coptis japonica	135.668	35.1764
Coptis japonica	140.084	35.1783
Coptis japonica	134.262	35.18
Coptis japonica	134.279	35.1819
Coptis japonica	134.351	35.1842
Coptis japonica	134.316	35.1853
Coptis japonica	137.546	35.1976
Coptis japonica	134.077	35.1986
Coptis japonica	140.2	35.2
Coptis japonica	139.058	35.2046
Coptis japonica	134.518	35.2047
Coptis japonica	133.918	35.2084
Coptis japonica	134.207	35.2113
Coptis japonica	134.207	35.2113
Coptis japonica	134.207	35.2113
Coptis japonica	134.207	35.2113
Coptis japonica	134.207	35.2113
Coptis japonica	134.207	35.2113
Coptis japonica	133.21	35.22
Coptis japonica	133.583	35.2207
Coptis japonica	134.74	35.2229
Coptis japonica	134.105	35.2317
Coptis japonica	133.523	35.2369
Coptis japonica	135.796	35.2388
Coptis japonica	136.381	35.2396
Coptis japonica	136.381	35.2396
Coptis japonica	133.562	35.2433
Coptis japonica	135.263	35.2467
Coptis japonica	133.792	35.2472
Coptis japonica	137.533	35.2497
Coptis japonica	137.533	35.2497
Coptis japonica	139.991	35.2594
Coptis japonica	137.537	35.265
Coptis japonica	137.812	35.2687
Coptis japonica	137.53	35.2688
Coptis japonica	137.717	35.2709
Coptis japonica	135.121	35.274
Coptis japonica	139.066	35.2824
Coptis japonica	133.781	35.29
Coptis japonica	139.066	35.2908
Coptis japonica	137.255	35.2956
Coptis japonica	137.875	35.3096
Coptis japonica	133.04	35.31
Coptis japonica	137.816	35.3236
Coptis japonica	134.932	35.3419
Coptis japonica	134.932	35.3419
Coptis japonica	139.076	35.3438
Coptis japonica	139.284	35.3453
Coptis japonica	133.972	35.3514
Coptis japonica	138.062	35.3537
Coptis japonica	134.59	35.3621
Coptis japonica	139.566	35.3658
Coptis japonica	136.477	35.3674
Coptis japonica	133.545	35.3733
Coptis japonica	133.545	35.3733
Coptis japonica	135.378	35.3911
Coptis japonica	139.141	35.3991
Coptis japonica	134.947	35.4006
Coptis japonica	133.952	35.4011
Coptis japonica	132.749	35.4209
Coptis japonica	132.749	35.4209
Coptis japonica	139.103	35.4408
Coptis japonica	137.317	35.45
Coptis japonica	139.116	35.4574
Coptis japonica	139.116	35.4574
Coptis japonica	139.116	35.4574
Coptis japonica	139.116	35.4574
Coptis japonica	139.178	35.4574
Coptis japonica	135.028	35.465
Coptis japonica	139.228	35.4741
Coptis japonica	139.578	35.4824
Coptis japonica	139.263	35.4844
Coptis japonica	139.091	35.4894
Coptis japonica	139.041	35.4907
Coptis japonica	139.091	35.4907
Coptis japonica	139.091	35.4907
Coptis japonica	139.072	35.4949
Coptis japonica	139.528	35.4991
Coptis japonica	136.25	35.5045
Coptis japonica	136.044	35.5046
Coptis japonica	137.463	35.5102
Coptis japonica	134.819	35.5281
Coptis japonica	135.437	35.5319
Coptis japonica	139.316	35.5574
Coptis japonica	137.625	35.5613
Coptis japonica	138.125	35.5613
Coptis japonica	139.182	35.5628
Coptis japonica	139.182	35.5628
Coptis japonica	138.152	35.571
Coptis japonica	138.344	35.5831
Coptis japonica	138.344	35.5831
Coptis japonica	138.369	35.5867
Coptis japonica	138.368	35.5877
Coptis japonica	137.641	35.6191
Coptis japonica	134.807	35.6233
Coptis japonica	137.625	35.6429
Coptis japonica	137.625	35.6429
Coptis japonica	137.625	35.6429
Coptis japonica	137.822	35.6661
Coptis japonica	136.716	35.6662
Coptis japonica	135.248	35.668
Coptis japonica	138.83	35.67
Coptis japonica	137.688	35.6871
Coptis japonica	137.688	35.6871
Coptis japonica	138.86	35.7
Coptis japonica	138.85	35.74
Coptis japonica	138.85	35.75
Coptis japonica	137.625	35.7687
Coptis japonica	137.812	35.7687
Coptis japonica	137.805	35.7895
Coptis japonica	137.898	35.8056
Coptis japonica	137.898	35.8056
Coptis japonica	137.875	35.8096
Coptis japonica	137.875	35.8096
Coptis japonica	138.175	35.8144
Coptis japonica	137.75	35.8537
Coptis japonica	137.75	35.8537
Coptis japonica	138.688	35.8537
Coptis japonica	138.688	35.8537
Coptis japonica	138.944	35.8556
Coptis japonica	138.94	35.86
Coptis japonica	137.059	35.8632
Coptis japonica	139.153	35.8753
Coptis japonica	139.153	35.8753
Coptis japonica	139.153	35.8753
Coptis japonica	139.153	35.8753
Coptis japonica	139.153	35.8753
Coptis japonica	136.154	35.8805
Coptis japonica	138.95	35.89
Coptis japonica	137.5	35.8946
Coptis japonica	137.938	35.8946
Coptis japonica	138.75	35.8946
Coptis japonica	138.75	35.8946
Coptis japonica	138.8	35.9
Coptis japonica	138.8	35.9
Coptis japonica	137.863	35.9128
Coptis japonica	136.83	35.9301
Coptis japonica	136.834	35.9353
Coptis japonica	137.625	35.9354
Coptis japonica	138.75	35.9354
Coptis japonica	136.834	35.944
Coptis japonica	138.467	35.9485
Coptis japonica	136.854	35.9545
Coptis japonica	138.669	35.9618
Coptis japonica	138.402	35.9642
Coptis japonica	138.402	35.9642
Coptis japonica	138.271	35.9654
Coptis japonica	137.625	35.9763
Coptis japonica	137.812	35.9763
Coptis japonica	138.375	35.9763
Coptis japonica	138.301	35.9816
Coptis japonica	138.301	35.9816
Coptis japonica	138.301	35.9816
Coptis japonica	138.301	35.9816
Coptis japonica	136.9	35.9833
Coptis japonica	138.576	35.9838
Coptis japonica	138.576	35.9838
Coptis japonica	136.892	35.9886
Coptis japonica	139.289	36.0036
Coptis japonica	139.084	36.0085
Coptis japonica	139.084	36.0085
Coptis japonica	139.084	36.0085
Coptis japonica	139.084	36.0085
Coptis japonica	139.084	36.0085
Coptis japonica	139.084	36.0085
Coptis japonica	139.084	36.0085
Coptis japonica	139.084	36.0085
Coptis japonica	138.375	36.0204
Coptis japonica	138.375	36.0204
Coptis japonica	138.529	36.0258
Coptis japonica	138.399	36.0428
Coptis japonica	137.812	36.0613
Coptis japonica	138.062	36.0613
Coptis japonica	138.375	36.0613
Coptis japonica	138.375	36.0613
Coptis japonica	138.375	36.0613
Coptis japonica	138.375	36.0613
Coptis japonica	136.43	36.09
Coptis japonica	138.312	36.1021
Coptis japonica	138.282	36.125
Coptis japonica	138.188	36.1871
Coptis japonica	140.288	36.1906
Coptis japonica	138.097	36.2274
Coptis japonica	138.125	36.2279
Coptis japonica	138.125	36.2279
Coptis japonica	137.971	36.238
Coptis japonica	137.971	36.238
Coptis japonica	140.353	36.2395
Coptis japonica	137.973	36.2422
Coptis japonica	137.973	36.2422
Coptis japonica	136.417	36.25
Coptis japonica	136.421	36.252
Coptis japonica	136.421	36.252
Coptis japonica	136.421	36.252
Coptis japonica	136.421	36.252
Coptis japonica	136.49	36.2613
Coptis japonica	136.429	36.2676
Coptis japonica	137.812	36.2687
Coptis japonica	138.125	36.2687
Coptis japonica	138.125	36.2687
Coptis japonica	138.125	36.2687
Coptis japonica	136.498	36.2765
Coptis japonica	137.9	36.3028
Coptis japonica	137.9	36.3028
Coptis japonica	137.9	36.3028
Coptis japonica	137.9	36.3028
Coptis japonica	137.9	36.3028
Coptis japonica	137.9	36.3028
Coptis japonica	137.9	36.3028
Coptis japonica	136.486	36.3056
Coptis japonica	136.486	36.3056
Coptis japonica	139.376	36.3169
Coptis japonica	136.436	36.321
Coptis japonica	136.436	36.321
Coptis japonica	138.426	36.3272
Coptis japonica	136.447	36.3282
Coptis japonica	136.525	36.3368
Coptis japonica	136.525	36.3368
Coptis japonica	138.737	36.3384
Coptis japonica	136.518	36.3395
Coptis japonica	136.5	36.3542
Coptis japonica	136.5	36.3542
Coptis japonica	137.332	36.3547
Coptis japonica	136.497	36.358
Coptis japonica	138.33	36.3601
Coptis japonica	138.33	36.3601
Coptis japonica	138.33	36.3601
Coptis japonica	140.41	36.3632
Coptis japonica	136.498	36.37
Coptis japonica	136.467	36.3757
Coptis japonica	136.467	36.3757
Coptis japonica	136.484	36.386
Coptis japonica	136.517	36.3935
Coptis japonica	137.812	36.3946
Coptis japonica	138.062	36.3946
Coptis japonica	138.5	36.3946
Coptis japonica	138.5	36.3946
Coptis japonica	138.5	36.3946
Coptis japonica	138.5	36.3946
Coptis japonica	137.862	36.3968
Coptis japonica	137.862	36.3968
Coptis japonica	137.433	36.4
Coptis japonica	138.4	36.4
Coptis japonica	138.4	36.4
Coptis japonica	136.523	36.4011
Coptis japonica	136.526	36.4026
Coptis japonica	136.526	36.4026
Coptis japonica	136.95	36.4167
Coptis japonica	136.95	36.4167
Coptis japonica	136.639	36.4303
Coptis japonica	136.64	36.4307
Coptis japonica	137.75	36.4354
Coptis japonica	138.062	36.4354
Coptis japonica	136.648	36.4458
Coptis japonica	136.648	36.4458
Coptis japonica	136.648	36.4458
Coptis japonica	136.9	36.45
Coptis japonica	136.645	36.47
Coptis japonica	136.645	36.47
Coptis japonica	136.7	36.47
Coptis japonica	136.645	36.4702
Coptis japonica	140.378	36.4799
Coptis japonica	136.933	36.5
Coptis japonica	137.15	36.5
Coptis japonica	137.147	36.5031
Coptis japonica	137.147	36.5031
Coptis japonica	136.635	36.5062
Coptis japonica	136.686	36.5067
Coptis japonica	136.672	36.5085
Coptis japonica	139.673	36.5156
Coptis japonica	136.8	36.5167
Coptis japonica	136.8	36.5167
Coptis japonica	136.8	36.5167
Coptis japonica	136.8	36.5167
Coptis japonica	136.8	36.5167
Coptis japonica	136.8	36.5167
Coptis japonica	136.801	36.5221
Coptis japonica	140.555	36.5258
Coptis japonica	140.555	36.5258
Coptis japonica	140.555	36.5258
Coptis japonica	136.667	36.5261
Coptis japonica	136.85	36.5333
Coptis japonica	136.983	36.5333
Coptis japonica	136.983	36.5333
Coptis japonica	137.317	36.5333
Coptis japonica	136.694	36.5428
Coptis japonica	136.85	36.55
Coptis japonica	136.657	36.5617
Coptis japonica	136.817	36.5667
Coptis japonica	137	36.5667
Coptis japonica	137.033	36.5667
Coptis japonica	137.117	36.5667
Coptis japonica	137.217	36.5667
Coptis japonica	136.678	36.5732
Coptis japonica	136.678	36.5732
Coptis japonica	137.134	36.58
Coptis japonica	137.134	36.58
Coptis japonica	137.134	36.58
Coptis japonica	137.134	36.58
Coptis japonica	136.783	36.5833
Coptis japonica	136.883	36.5833
Coptis japonica	137.017	36.5833
Coptis japonica	137.603	36.585
Coptis japonica	137.603	36.585
Coptis japonica	136.744	36.5881
Coptis japonica	136.999	36.59
Coptis japonica	136.999	36.59
Coptis japonica	136.742	36.5964
Coptis japonica	139.581	36.5983
Coptis japonica	136.701	36.6054
Coptis japonica	137.033	36.6167
Coptis japonica	137.033	36.6167
Coptis japonica	137.033	36.6167
Coptis japonica	137.033	36.6167
Coptis japonica	137.033	36.6167
Coptis japonica	137.033	36.6167
Coptis japonica	137.033	36.6167
Coptis japonica	137.05	36.6167
Coptis japonica	137.05	36.6167
Coptis japonica	137.05	36.6167
Coptis japonica	137.05	36.6167
Coptis japonica	138.604	36.6182
Coptis japonica	139.772	36.6217
Coptis japonica	139.772	36.6217
Coptis japonica	139.327	36.6328
Coptis japonica	136.716	36.636
Coptis japonica	136.817	36.65
Coptis japonica	136.85	36.65
Coptis japonica	137.433	36.65
Coptis japonica	137.163	36.6628
Coptis japonica	137.133	36.6667
Coptis japonica	137.133	36.6667
Coptis japonica	139.361	36.6731
Coptis japonica	139.361	36.6731
Coptis japonica	139.361	36.6731
Coptis japonica	139.34	36.68
Coptis japonica	137.133	36.6833
Coptis japonica	137.133	36.6833
Coptis japonica	137.133	36.6833
Coptis japonica	137.167	36.6833
Coptis japonica	137.167	36.6833
Coptis japonica	137.167	36.6833
Coptis japonica	138.207	36.6847
Coptis japonica	138.5	36.6871
Coptis japonica	138.5	36.6871
Coptis japonica	138.5	36.6871
Coptis japonica	138.562	36.6871
Coptis japonica	139.34	36.69
Coptis japonica	139.34	36.69
Coptis japonica	137.439	36.6956
Coptis japonica	137.183	36.7
Coptis japonica	137.183	36.7
Coptis japonica	138.488	36.7024
Coptis japonica	136.933	36.7167
Coptis japonica	136.933	36.7167
Coptis japonica	138.125	36.7279
Coptis japonica	137.417	36.7333
Coptis japonica	138.413	36.7439
Coptis japonica	138.413	36.7439
Coptis japonica	138.413	36.7439
Coptis japonica	138.413	36.7439
Coptis japonica	136.933	36.75
Coptis japonica	136.95	36.75
Coptis japonica	136.95	36.75
Coptis japonica	136.95	36.75
Coptis japonica	136.95	36.75
Coptis japonica	137.433	36.75
Coptis japonica	139.491	36.7651
Coptis japonica	136.933	36.7667
Coptis japonica	136.983	36.7667
Coptis japonica	136.983	36.7667
Coptis japonica	137.45	36.7667
Coptis japonica	137.617	36.7667
Coptis japonica	138.066	36.7743
Coptis japonica	138.066	36.7743
Coptis japonica	138.066	36.7743
Coptis japonica	137.017	36.7833
Coptis japonica	137.017	36.7833
Coptis japonica	137.017	36.7833
Coptis japonica	137.017	36.7833
Coptis japonica	140.562	36.7917
Coptis japonica	136.967	36.8
Coptis japonica	137	36.8
Coptis japonica	137.033	36.8
Coptis japonica	137.667	36.8
Coptis japonica	139	36.8
Coptis japonica	139.1	36.8
Coptis japonica	138.207	36.8062
Coptis japonica	138.207	36.8062
Coptis japonica	140.74	36.8077
Coptis japonica	140.74	36.8077
Coptis japonica	140.74	36.8077
Coptis japonica	138.78	36.8092
Coptis japonica	137.938	36.8096
Coptis japonica	138.188	36.8096
Coptis japonica	138.625	36.8096
Coptis japonica	139.434	36.8242
Coptis japonica	139.434	36.8242
Coptis japonica	138.69	36.846
Coptis japonica	137.45	36.85
Coptis japonica	137.467	36.85
Coptis japonica	140.777	36.8536
Coptis japonica	140.777	36.8536
Coptis japonica	138.688	36.8537
Coptis japonica	138.688	36.8537
Coptis japonica	137.617	36.8667
Coptis japonica	137.617	36.8667
Coptis japonica	138.972	36.8803
Coptis japonica	136.917	36.8833
Coptis japonica	137.567	36.8833
Coptis japonica	137.567	36.8833
Coptis japonica	139.375	36.8839
Coptis japonica	139.375	36.8839
Coptis japonica	139.375	36.8839
Coptis japonica	138	36.8946
Coptis japonica	138	36.8946
Coptis japonica	138.015	36.8959
Coptis japonica	139.244	36.9011
Coptis japonica	139.173	36.9034
Coptis japonica	139.278	36.9388
Coptis japonica	136.975	36.9618
Coptis japonica	136.975	36.9618
Coptis japonica	136.911	36.962
Coptis japonica	136.911	36.962
Coptis japonica	137.79	36.9766
Coptis japonica	137.766	36.9889
Coptis japonica	136.957	37.0433
Coptis japonica	139.9	37.0835
Coptis japonica	138.402	37.0936
Coptis japonica	138.222	37.1437
Coptis japonica	139.13	37.1522
Coptis japonica	139.779	37.2017
Coptis japonica	138.556	37.3635
Coptis japonica	138.559	37.3721
Coptis japonica	138.689	37.3778
Coptis japonica	139.14	37.3947
Coptis japonica	139.14	37.3947
Coptis japonica	136.979	37.4143
Coptis japonica	138.84	37.4357
Coptis japonica	138.734	37.4998
Coptis japonica	138.807	37.5424
Coptis japonica	138.747	37.5478
Coptis japonica	138.747	37.5478
Coptis japonica	138.741	37.5743
Coptis japonica	138.741	37.5743
Coptis japonica	138.741	37.5743
Coptis japonica	138.741	37.5743
Coptis japonica	138.855	37.691
Coptis japonica	138.812	37.7018
Coptis japonica	138.812	37.7018
Coptis japonica	138.812	37.7018
Coptis japonica	138.812	37.7018
Coptis japonica	138.812	37.7018
Coptis japonica	138.812	37.7018
Coptis japonica	138.812	37.7018
Coptis japonica	138.812	37.7018
Coptis japonica	138.812	37.7018
Coptis japonica	138.812	37.7018
Coptis japonica	138.83	37.7032
Coptis japonica	138.828	37.7034
Coptis japonica	139.887	37.7304
Coptis japonica	140.184	37.7363
Coptis japonica	140.227	37.7823
Coptis japonica	139.138	37.7843
Coptis japonica	138.838	37.787
Coptis japonica	139.937	37.8282
Coptis japonica	138.268	37.8299
Coptis japonica	139.374	37.8965
Coptis japonica	139.41	37.8996
Coptis japonica	140.172	37.932
Coptis japonica	139.498	37.9859
Coptis japonica	138.273	38.0383
Coptis japonica	138.28	38.0529
Coptis japonica	139.432	38.0619
Coptis japonica	138.517	38.0667
Coptis japonica	139.598	38.07
Coptis japonica	139.481	38.0774
Coptis japonica	140.284	38.1156
Coptis japonica	138.434	38.1365
Coptis japonica	140.243	38.1456
Coptis japonica	139.983	38.1796
Coptis japonica	140.477	38.1991
Coptis japonica	140.47	38.2281
Coptis japonica	140.87	38.23
Coptis japonica	139.99	38.2417
Coptis japonica	139.99	38.2417
Coptis japonica	140.479	38.2494
Coptis japonica	140.83	38.26
Coptis japonica	140.838	38.2669
Coptis japonica	140.473	38.2915
Coptis japonica	140.146	38.2992
Coptis japonica	140.4	38.3
Coptis japonica	140.437	38.3091
Coptis japonica	140.378	38.351
Coptis japonica	140.197	38.3777
Coptis japonica	139.986	38.3887
Coptis japonica	139.986	38.3887
Coptis japonica	140.323	38.5121
Coptis japonica	140.211	38.5293
Coptis japonica	139.984	38.531
Coptis japonica	140.209	38.5331
Coptis japonica	139.816	38.5465
Coptis japonica	140.027	38.547
Coptis japonica	140.027	38.547
Coptis japonica	140.538	38.5729
Coptis japonica	140.491	38.5836
Coptis japonica	140.505	38.5838
Coptis japonica	139.619	38.5865
Coptis japonica	140.326	38.6795
Coptis japonica	139.798	38.6829
Coptis japonica	139.798	38.6829
Coptis japonica	139.798	38.6829
Coptis japonica	139.872	38.7015
Coptis japonica	139.808	38.7016
Coptis japonica	140.554	38.712
Coptis japonica	139.826	38.7267
Coptis japonica	139.826	38.7267
Coptis japonica	139.748	38.7631
Coptis japonica	141.427	38.8236
Coptis japonica	141.221	38.897
Coptis japonica	141.221	38.897
Coptis japonica	139.837	38.9151
Coptis japonica	139.976	38.9336
Coptis japonica	140.118	38.949
Coptis japonica	140.788	38.9609
Coptis japonica	141.052	38.9904
Coptis japonica	141.051	38.9958
Coptis japonica	141.051	38.9959
Coptis japonica	-76.9768	38.9975
Coptis japonica	-76.9768	38.9975
Coptis japonica	-76.9768	38.9975
Coptis japonica	-76.9768	38.9975
Coptis japonica	140.35	39.0592
Coptis japonica	140.521	39.1085
Coptis japonica	140.521	39.1085
Coptis japonica	140.493	39.1512
Coptis japonica	140.493	39.1512
Coptis japonica	140.493	39.1512
Coptis japonica	140.493	39.1512
Coptis japonica	140.498	39.1623
Coptis japonica	140.648	39.1795
Coptis japonica	140.648	39.1795
Coptis japonica	140.648	39.1795
Coptis japonica	139.907	39.2028
Coptis japonica	139.907	39.2028
Coptis japonica	139.907	39.2028
Coptis japonica	140.89	39.207
Coptis japonica	141.114	39.2863
Coptis japonica	140.087	39.3222
Coptis japonica	140.087	39.3222
Coptis japonica	140.087	39.3222
Coptis japonica	140.068	39.33
Coptis japonica	140.068	39.33
Coptis japonica	140.117	39.3765
Coptis japonica	140.117	39.3765
Coptis japonica	140.117	39.3765
Coptis japonica	140.117	39.3765
Coptis japonica	140.117	39.3765
Coptis japonica	140.035	39.3857
Coptis japonica	140.035	39.3857
Coptis japonica	140.035	39.3857
Coptis japonica	140.035	39.3857
Coptis japonica	140.035	39.3857
Coptis japonica	140.035	39.3857
Coptis japonica	140.035	39.3857
Coptis japonica	140.04	39.4008
Coptis japonica	140.476	39.4533
Coptis japonica	140.476	39.4533
Coptis japonica	140.476	39.4533
Coptis japonica	140.476	39.4533
Coptis japonica	140.476	39.4533
Coptis japonica	140.476	39.4533
Coptis japonica	140.476	39.4533
Coptis japonica	140.166	39.4535
Coptis japonica	140.715	39.5404
Coptis japonica	141.496	39.5407
Coptis japonica	141.496	39.5407
Coptis japonica	140.983	39.6942
Coptis japonica	140.73	39.6997
Coptis japonica	140.73	39.6997
Coptis japonica	140.73	39.6997
Coptis japonica	140.103	39.7199
Coptis japonica	139.848	39.8867
Coptis japonica	139.773	39.9123
Coptis japonica	139.773	39.9123
Coptis japonica	139.773	39.9123
Coptis japonica	141.469	39.9125
Coptis japonica	139.732	39.9543
Coptis japonica	140.004	40.1026
Coptis japonica	140.004	40.1026
Coptis japonica	140.004	40.1026
Coptis japonica	140.054	40.1801
Coptis japonica	140.054	40.1801
Coptis japonica	140.125	40.2171
Coptis japonica	140.116	40.2878
Coptis japonica	140.604	40.3818
Coptis japonica	141.526	43.0418
Coptis laciniata	-123.526	39.3388
Coptis laciniata	-123.673	39.3655
Coptis laciniata	-123.618	40.4853
Coptis laciniata	-123.753	40.9061
Coptis laciniata	-123.69	41.0186
Coptis laciniata	-123.695	41.2435
Coptis laciniata	-123.866	41.6806
Coptis laciniata	-124.055	41.8031
Coptis laciniata	-124.055	41.8031
Coptis laciniata	-123.747	41.8128
[truncated: 7,184 more rows]
